# Supplementary material for: Exudates of Picea abies, Pinus nigra, and Larix decidua: Chromatographic Comparison and Pro-Migratory Effects on Keratinocytes In Vitro
Source: Plants (Basel). 2022 Feb 23;11(5):599. doi: 10.3390/plants11050599 (PMC8912572; doi:10.3390/plants11050599)
Supplement: Supplementary file 1 [file plants-11-00599-s001.zip]

Archive with 1 entries (1 files):
- plants-1575376-supplementary.pdf
